# Supplementary material for: Perceptions of the appropriate response to norm violation in 57 societies
Source: Nat Commun. 2021 Mar 5;12:1481. doi: 10.1038/s41467-021-21602-9 (PMC7935962; doi:10.1038/s41467-021-21602-9)
Supplement: Supplementary file 4 — Source Data [file 41467_2021_21602_MOESM4_ESM.xlsx]

## Sheet: Data for Fig. 1
Response	Country	Correlation
Verbal confrontation	Algeria	-0.571
Verbal confrontation	Argentina	-0.77
Verbal confrontation	Armenia	-0.802
Verbal confrontation	Australia	-0.833
Verbal confrontation	Austria	-0.797
Verbal confrontation	Bosnia and Herzegovina	-0.799
Verbal confrontation	Botswana	-0.665
Verbal confrontation	Brazil	-0.722
Verbal confrontation	Canada	-0.736
Verbal confrontation	Chile	-0.821
Verbal confrontation	China	-0.9
Verbal confrontation	Colombia	-0.838
Verbal confrontation	Czech Republic	-0.807
Verbal confrontation	Ecuador	-0.806
Verbal confrontation	Estonia	-0.763
Verbal confrontation	Finland	-0.832
Verbal confrontation	Germany	-0.775
Verbal confrontation	Ghana	-0.462
Verbal confrontation	Greece	-0.751
Verbal confrontation	Hungary	-0.783
Verbal confrontation	Iceland	-0.691
Verbal confrontation	India	-0.801
Verbal confrontation	Indonesia	-0.923
Verbal confrontation	Iran	-0.766
Verbal confrontation	Ireland	-0.753
Verbal confrontation	Israel	-0.811
Verbal confrontation	Italy	-0.757
Verbal confrontation	Ivory Coast	-0.481
Verbal confrontation	Japan	-0.921
Verbal confrontation	Kazakhstan	-0.848
Verbal confrontation	Kenya	-0.702
Verbal confrontation	Latvia	-0.707
Verbal confrontation	Malaysia	-0.912
Verbal confrontation	Mexico	-0.79
Verbal confrontation	Mozambique	-0.683
Verbal confrontation	Netherlands	-0.784
Verbal confrontation	Nigeria	-0.703
Verbal confrontation	Peru	-0.801
Verbal confrontation	Poland	-0.76
Verbal confrontation	Portugal	-0.725
Verbal confrontation	Qatar	-0.807
Verbal confrontation	Russia	-0.872
Verbal confrontation	Saudi Arabia	-0.62
Verbal confrontation	Singapore	-0.876
Verbal confrontation	Slovakia	-0.825
Verbal confrontation	South Korea	-0.92
Verbal confrontation	Spain	-0.706
Verbal confrontation	Sri Lanka	-0.814
Verbal confrontation	Sweden	-0.762
Verbal confrontation	Thailand	-0.856
Verbal confrontation	Trinidad and Tobago	-0.684
Verbal confrontation	Turkey	-0.852
Verbal confrontation	UAE	-0.835
Verbal confrontation	Ukraine	-0.763
Verbal confrontation	United Kingdom	-0.713
Verbal confrontation	United States	-0.762
Verbal confrontation	Vietnam	-0.828
Gossip	Algeria	-0.497
Gossip	Argentina	-0.684
Gossip	Armenia	-0.575
Gossip	Australia	-0.835
Gossip	Austria	-0.638
Gossip	Bosnia and Herzegovina	-0.797
Gossip	Botswana	-0.646
Gossip	Brazil	-0.615
Gossip	Canada	-0.841
Gossip	Chile	-0.4
Gossip	China	-0.876
Gossip	Colombia	-0.623
Gossip	Czech Republic	-0.668
Gossip	Ecuador	-0.642
Gossip	Estonia	-0.651
Gossip	Finland	-0.723
Gossip	Germany	-0.743
Gossip	Ghana	-0.535
Gossip	Greece	-0.56
Gossip	Hungary	-0.621
Gossip	Iceland	-0.735
Gossip	India	-0.678
Gossip	Indonesia	-0.93
Gossip	Iran	-0.741
Gossip	Ireland	-0.9
Gossip	Israel	-0.926
Gossip	Italy	-0.593
Gossip	Ivory Coast	-0.309
Gossip	Japan	-0.667
Gossip	Kazakhstan	-0.399
Gossip	Kenya	-0.32
Gossip	Latvia	-0.453
Gossip	Malaysia	-0.908
Gossip	Mexico	-0.76
Gossip	Mozambique	-0.538
Gossip	Netherlands	-0.782
Gossip	Nigeria	-0.604
Gossip	Peru	-0.692
Gossip	Poland	-0.019
Gossip	Portugal	-0.693
Gossip	Qatar	-0.661
Gossip	Russia	-0.6
Gossip	Saudi Arabia	-0.568
Gossip	Singapore	-0.782
Gossip	Slovakia	-0.565
Gossip	South Korea	-0.89
Gossip	Spain	-0.621
Gossip	Sri Lanka	-0.747
Gossip	Sweden	-0.781
Gossip	Thailand	-0.798
Gossip	Trinidad and Tobago	-0.571
Gossip	Turkey	-0.882
Gossip	UAE	-0.7
Gossip	Ukraine	-0.572
Gossip	United Kingdom	-0.847
Gossip	United States	-0.814
Gossip	Vietnam	-0.856
Social ostracism	Algeria	-0.032
Social ostracism	Argentina	-0.399
Social ostracism	Armenia	-0.351
Social ostracism	Australia	-0.499
Social ostracism	Austria	-0.397
Social ostracism	Bosnia and Herzegovina	-0.511
Social ostracism	Botswana	-0.249
Social ostracism	Brazil	-0.242
Social ostracism	Canada	-0.41
Social ostracism	Chile	-0.268
Social ostracism	China	-0.806
Social ostracism	Colombia	-0.462
Social ostracism	Czech Republic	-0.409
Social ostracism	Ecuador	-0.295
Social ostracism	Estonia	-0.234
Social ostracism	Finland	-0.453
Social ostracism	Germany	-0.526
Social ostracism	Ghana	-0.012
Social ostracism	Greece	-0.348
Social ostracism	Hungary	-0.349
Social ostracism	Iceland	-0.315
Social ostracism	India	-0.368
Social ostracism	Indonesia	-0.696
Social ostracism	Iran	-0.561
Social ostracism	Ireland	-0.472
Social ostracism	Israel	-0.583
Social ostracism	Italy	-0.522
Social ostracism	Ivory Coast	0.101
Social ostracism	Japan	-0.94
Social ostracism	Kazakhstan	-0.249
Social ostracism	Kenya	-0.006
Social ostracism	Latvia	-0.213
Social ostracism	Malaysia	-0.538
Social ostracism	Mexico	-0.418
Social ostracism	Mozambique	-0.021
Social ostracism	Netherlands	-0.496
Social ostracism	Nigeria	-0.05
Social ostracism	Peru	-0.372
Social ostracism	Poland	-0.178
Social ostracism	Portugal	-0.349
Social ostracism	Qatar	-0.392
Social ostracism	Russia	-0.459
Social ostracism	Saudi Arabia	-0.381
Social ostracism	Singapore	-0.414
Social ostracism	Slovakia	-0.295
Social ostracism	South Korea	-0.75
Social ostracism	Spain	-0.482
Social ostracism	Sri Lanka	-0.532
Social ostracism	Sweden	-0.41
Social ostracism	Thailand	-0.714
Social ostracism	Trinidad and Tobago	0.003
Social ostracism	Turkey	-0.539
Social ostracism	UAE	-0.501
Social ostracism	Ukraine	-0.389
Social ostracism	United Kingdom	-0.418
Social ostracism	United States	-0.396
Social ostracism	Vietnam	-0.469
Non-action	Algeria	0.483
Non-action	Argentina	0.58
Non-action	Armenia	0.51
Non-action	Australia	0.648
Non-action	Austria	0.511
Non-action	Bosnia and Herzegovina	0.539
Non-action	Botswana	0.517
Non-action	Brazil	0.428
Non-action	Canada	0.58
Non-action	Chile	0.577
Non-action	China	0.727
Non-action	Colombia	0.693
Non-action	Czech Republic	0.56
Non-action	Ecuador	0.561
Non-action	Estonia	0.541
Non-action	Finland	0.635
Non-action	Germany	0.603
Non-action	Ghana	0.571
Non-action	Greece	0.447
Non-action	Hungary	0.546
Non-action	Iceland	0.52
Non-action	India	0.507
Non-action	Indonesia	0.77
Non-action	Iran	0.681
Non-action	Ireland	0.549
Non-action	Israel	0.631
Non-action	Italy	0.572
Non-action	Ivory Coast	0.455
Non-action	Japan	0.654
Non-action	Kazakhstan	0.391
Non-action	Kenya	0.543
Non-action	Latvia	0.4
Non-action	Malaysia	0.784
Non-action	Mexico	0.648
Non-action	Mozambique	0.424
Non-action	Netherlands	0.61
Non-action	Nigeria	0.501
Non-action	Peru	0.478
Non-action	Poland	0.529
Non-action	Portugal	0.517
Non-action	Qatar	0.632
Non-action	Russia	0.562
Non-action	Saudi Arabia	0.589
Non-action	Singapore	0.718
Non-action	Slovakia	0.526
Non-action	South Korea	0.658
Non-action	Spain	0.517
Non-action	Sri Lanka	0.643
Non-action	Sweden	0.588
Non-action	Thailand	0.683
Non-action	Trinidad and Tobago	0.509
Non-action	Turkey	0.699
Non-action	UAE	0.712
Non-action	Ukraine	0.418
Non-action	United Kingdom	0.593
Non-action	United States	0.572
Non-action	Vietnam	0.599

## Sheet: Data for Fig. 2
Country	Country code	Physical confrontation	Verbal confrontation	Social ostracism	Gossip	Non-action
Algeria	DZA	2.1	0.41	1.38	-1.82	-0.3
Argentina	ARG	-0.69	0.92	-0.69	-0.15	-0.25
Armenia	ARM	2.16	0.95	0.12	-1.58	0.63
Australia	AUS	-0.78	-1.15	-0.37	1.3	0.65
Austria	AUT	-1.15	0	-0.26	0.38	0.23
Bosnia and Herzegovina	BIH	1.53	1.19	0.42	-2.5	1.2
Botswana	BWA	0.13	-0.93	0.33	0.23	-0.22
Brazil	BRA	-0.32	0.75	-0.17	-0.7	0.46
Canada	CAN	-0.77	-1.72	0.31	1.15	0.49
Chile	CHL	0.05	1.39	-0.21	-0.36	-1.02
China	CHN	1.07	-0.47	1.01	0.06	-0.05
Colombia	COL	-0.71	1.12	-0.86	0.12	-0.45
Czech Republic	CZE	-0.44	-0.18	-0.78	0.57	0.48
Ecuador	ECU	0.02	1.34	-0.36	-0.22	-0.93
Estonia	EST	-0.9	0.17	-0.52	-0.79	1.06
Finland	FIN	-2.14	-0.62	-1.45	1.04	1.57
Germany	DEU	-1.48	-0.75	-0.98	1	1.09
Ghana	GHA	1.66	-0.43	-0.66	0.57	-0.93
Greece	GRC	-0.37	1.07	-1.69	0.27	0.3
Hungary	HUN	-0.23	-0.8	-1.02	0.98	0.15
Iceland	ISL	-1.52	-1.37	-1.27	1.03	1.53
India	IND	0.47	0.59	0.07	0.15	-1.28
Indonesia	IDN	1.8	2.08	1.12	-1.9	-1.7
Iran	IRN	1.45	-0.42	2.17	-2.89	1.13
Ireland	IRL	-1.06	-1.11	-0.59	1.5	0.57
Israel	ISR	-1.36	-0.8	0.5	0.24	0.82
Italy	ITA	-1.09	1.86	-1.62	-0.36	0.16
Ivory Coast	CIV	0.81	-0.26	-0.42	-0.51	0.02
Japan	JPN	-0.26	-0.29	1.36	0.29	1.09
Kazakhstan	KAZ	1.26	1.19	0.57	-2.07	1.41
Kenya	KEN	0.83	-0.43	-0.22	0.08	-0.7
Latvia	LVA	-0.2	0.12	1.04	-0.49	-1.06
Malaysia	MYS	0.72	0.15	0.5	0.71	-1.3
Mexico	MEX	-0.41	0.4	-0.24	0.29	-0.56
Mozambique	MOZ	-0.42	1.48	-0.46	0.52	-1.92
Netherlands	NLD	-0.46	-0.39	-0.8	0.94	0.42
Nigeria	NGA	1.44	0.17	-0.11	0.18	-1.45
Peru	PER	0.07	0.78	0.57	-0.34	-0.77
Poland	POL	0.02	0.51	0.2	-0.09	-1.66
Portugal	PRT	-0.78	-0.05	-1.29	0.39	1.22
Qatar	QAT	0.8	0.6	1.03	-1.27	-0.13
Russia	RUS	-0.25	-0.33	0.22	-0.44	1.12
Saudi Arabia	SAU	1.1	-0.22	2.87	-1.54	-1.58
Singapore	SGP	-0.29	-1.05	0.09	0.99	-0.12
Slovakia	SVK	-0.09	0.5	0.17	-0.21	-0.88
South Korea	KOR	0.93	0.7	0.71	0.72	-1.67
Spain	ESP	-0.39	1.25	-1.3	0.33	-0.34
Sri Lanka	LKA	0.82	-0.2	0.51	-0.43	0.21
Sweden	SWE	-2.03	0.54	-2.22	1.32	0.76
Thailand	THA	-0.17	-2.37	2.7	-0.73	1.49
Trinidad and Tobago	TTO	0.12	-1.41	0.45	0.45	-0.41
Turkey	TUR	-0.39	-1.28	0.38	0.86	-0.14
UAE	ARE	0.43	-0.7	0.26	0.27	0.22
Ukraine	UKR	0.39	0.07	-0.21	-0.59	1.11
United Kingdom	GBR	-1.07	-1.91	-0.74	1.54	1.13
United States	USA	-0.59	-1.69	0.03	1.01	1.09
Vietnam	VNM	0.62	1.02	0.46	0.48	-2

## Sheet: Data for Fig 3.
Country	Country code	Metanorm for physical confrontation	Median income
Algeria	DZA	2.57	1392
Argentina	ARG	1.55	4109
Armenia	ARM	2.6	926
Australia	AUS	1.51	15026
Austria	AUT	1.38	12284
Bosnia and Herzegovina	BIH	2.36
Botswana	BWA	1.85	740
Brazil	BRA	1.68	2247
Canada	CAN	1.52	15181
Chile	CHL	1.82	2040
China	CHN	2.19	1786
Colombia	COL	1.54	1534
Czech Republic	CZE	1.64	7821
Ecuador	ECU	1.81	1682
Estonia	EST	1.47	5031
Finland	FIN	1.01	15725
Germany	DEU	1.25	14098
Ghana	GHA	2.41	47
Greece	GRC	1.66	6086
Hungary	HUN	1.71	4493
Iceland	ISL	1.24
India	IND	1.97	616
Indonesia	IDN	2.46	541
Iran	IRN	2.33	3115
Ireland	IRL	1.41
Israel	ISR	1.3	7847
Italy	ITA	1.4	6874
Ivory Coast	CIV	2.1
Japan	JPN	1.71	10840
Kazakhstan	KAZ	2.27	1958
Kenya	KEN	2.11	402
Latvia	LVA	1.73	4000
Malaysia	MYS	2.06	2267
Mexico	MEX	1.65	2900
Mozambique	MOZ	1.65
Netherlands	NLD	1.63	14450
Nigeria	NGA	2.33	493
Peru	PER	1.82	1077
Poland	POL	1.81	4578
Portugal	PRT	1.51	5519
Qatar	QAT	2.1	5117
Russia	RUS	1.71	4129
Saudi Arabia	SAU	2.21	4762
Singapore	SGP	1.69	7345
Slovakia	SVK	1.77	5455
South Korea	KOR	2.14	11950
Spain	ESP	1.66	7284
Sri Lanka	LKA	2.1	719
Sweden	SWE	1.05	18632
Thailand	THA	1.74	1795
Trinidad and Tobago	TTO	1.84
Turkey	TUR	1.66	2538
UAE	ARE	1.96
Ukraine	UKR	1.94	3876
United Kingdom	GBR	1.41	12399
United States	USA	1.58	15480
Vietnam	VNM	2.03	1124

## Sheet: Data for Fig. 4
Country	Country code	Metanorm for gossip	Median income
Algeria	DZA	2.02	1392
Argentina	ARG	2.37	4109
Armenia	ARM	2.07	926
Australia	AUS	2.68	15026
Austria	AUT	2.48	12284
Bosnia and Herzegovina	BIH	1.87
Botswana	BWA	2.45	740
Brazil	BRA	2.26	2247
Canada	CAN	2.65	15181
Chile	CHL	2.33	2040
China	CHN	2.42	1786
Colombia	COL	2.43	1534
Czech Republic	CZE	2.53	7821
Ecuador	ECU	2.36	1682
Estonia	EST	2.24	5031
Finland	FIN	2.63	15725
Germany	DEU	2.62	14098
Ghana	GHA	2.53	47
Greece	GRC	2.46	6086
Hungary	HUN	2.61	4493
Iceland	ISL	2.62
India	IND	2.44	616
Indonesia	IDN	2	541
Iran	IRN	1.79	3115
Ireland	IRL	2.72
Israel	ISR	2.46	7847
Italy	ITA	2.33	6874
Ivory Coast	CIV	2.3
Japan	JPN	2.47	10840
Kazakhstan	KAZ	1.97	1958
Kenya	KEN	2.42	402
Latvia	LVA	2.3	4000
Malaysia	MYS	2.56	2267
Mexico	MEX	2.47	2900
Mozambique	MOZ	2.51
Netherlands	NLD	2.6	14450
Nigeria	NGA	2.44	493
Peru	PER	2.33	1077
Poland	POL	2.39	4578
Portugal	PRT	2.49	5519
Qatar	QAT	2.14	5117
Russia	RUS	2.31	4129
Saudi Arabia	SAU	2.08	4762
Singapore	SGP	2.62	7345
Slovakia	SVK	2.36	5455
South Korea	KOR	2.56	11950
Spain	ESP	2.48	7284
Sri Lanka	LKA	2.31	719
Sweden	SWE	2.68	18632
Thailand	THA	2.25	1795
Trinidad and Tobago	TTO	2.5
Turkey	TUR	2.59	2538
UAE	ARE	2.46
Ukraine	UKR	2.28	3876
United Kingdom	GBR	2.73	12399
United States	USA	2.62	15480
Vietnam	VNM	2.51	1124

## Sheet: Data for Tables 1 and 2
Country	Physical confrontation	Verbal confrontation	Social ostracism	Gossip	Non-action	Indulgence	Power distance	Individualism	Individual autonomy	Emancipative moral judgments	Pro-violence attitudes	Tightness	Perceived threat	Pathogen prevalence	Gender equality	Median income
Algeria	2.57	2.69	2.27	2.02	2.63	32			-0.72	3.98	3.49	2.46	0.34	0.63	0.63	1392
Argentina	1.55	2.8	1.89	2.37	2.63	62	49	46	0.94	7.42	1.54	1.56	0.46	0.03	0.75	4109
Armenia	2.6	2.8	2.04	2.07	2.76				0.64	4.52	1.84	2.07	0.34	0.15	0.68	926		1.76224
Australia	1.51	2.37	1.95	2.68	2.76	71	38	90	1.21	6.84	2.3	1.9	0.49	-0.14	0.73	15026		0.649636
Austria	1.38	2.61	1.97	2.48	2.7	63	11	55	1.19	6.37	1.6	2.1	0.44	-0.65	0.74	12284
Bosnia and Herzegovina	2.36	2.85	2.09	1.87	2.84	44			0.7	5.71	1.77	1.63	0.41	0	0.71
Botswana	1.85	2.42	2.08	2.45	2.64				0.33	6.04	1.88	2.38	0.31	0.39	0.71	740
Brazil	1.68	2.76	1.98	2.26	2.74	59	69	38	0.56	6.01	1.8	1.69	0.48	1.06	0.69	2247
Canada	1.52	2.25	2.07	2.65	2.74	68	39	80	1.06	6.79	1.99	1.83	0.42	-1.18	0.77	15181
Chile	1.82	2.9	1.98	2.33	2.52	68	63	23	0.9	7.09	1.76	1.68	0.53	-0.22	0.72	2040
China	2.19	2.51	2.2	2.42	2.66	24	80	20	1.38	5.83	2.03	2.05	0.43	1.03	0.68	1786
Colombia	1.54	2.84	1.86	2.43	2.61	83	67	13	0.88	6.88	1.66	1.48	0.63	0.53	0.76	1534
Czech Republic	1.64	2.57	1.87	2.53	2.74	29	57	58	0.74	7.28	1.8	1.63	0.32	-0.78	0.71	7821
Ecuador	1.81	2.88	1.95	2.36	2.54		78	8	0.86	6.58	1.68	1.82	0.52	0.3	0.73	1682
Estonia	1.47	2.64	1.92	2.24	2.82	16	40	60	1.21	6.55	1.64	1.62	0.4	-0.78	0.75	5031
Finland	1.01	2.48	1.75	2.63	2.89	57	33	63	0.83	7.27	1.81	1.75	0.19	-0.78	0.83	15725
Germany	1.25	2.45	1.84	2.62	2.83	40	35	67	1.36	6.89	1.79	2.03	0.39	-0.78	0.79	14098
Ghana	2.41	2.52	1.9	2.53	2.54	72	80	15	-0.41	3.73	2.35	2.93	0.5	1.19	0.67	47
Greece	1.66	2.83	1.71	2.46	2.71	50	60	35	1.11	6.45	1.78	1.71	0.48	0.29	0.7	6086
Hungary	1.71	2.44	1.83	2.61	2.69	31	46	80	1.03	5.68	1.99	1.46	0.49	-0.78	0.68	4493
Iceland	1.24	2.33	1.78	2.62	2.89	67	30	60	0.89	7.31	1.54	1.94	0.21	-1.18	0.88
India	1.97	2.73	2.03	2.44	2.49	26	77	48	0.82	6.69	1.87	2.48	0.64	0.91	0.67	616
Indonesia	2.46	3.04	2.22	2	2.43	38	78	14	0.39	2.77	2.12	2.32	0.64	0.51	0.7	541
Iran	2.33	2.52	2.41	1.79	2.83	40	58	41	1.02	5.28	2.13	2.25	0.52	-0.15	0.58	3115
Ireland	1.41	2.38	1.91	2.72	2.75	65	28	70	1.25	7.59	2.08	1.8	0.28	-0.23	0.8
Israel	1.3	2.44	2.11	2.46	2.79		13	54	0.88	5.66	1.88	1.66	0.37	0.53	0.72	7847
Italy	1.4	2.99	1.72	2.33	2.69	30	50	76	1.05	7.62	1.48	1.87	0.44	0.4	0.71	6874
Ivory Coast	2.1	2.55	1.94	2.3	2.67				-0.42	4.63	3.05	2.1	0.4	1.06	0.61
Japan	1.71	2.55	2.26	2.47	2.83	42	54	46	1.26	6.55	1.54	2.09	0.4	0.25	0.65	10840
Kazakhstan	2.27	2.85	2.12	1.97	2.87				0.78	4.25	2.09	2.08	0.4	-0.38	0.71	1958
Kenya	2.11	2.52	1.97	2.42	2.57		70	25	0.18	5.16	2.53	2.36	0.59	0.92	0.67	402
Latvia	1.73	2.63	2.21	2.3	2.52	13	44	70	0.53	4.25	1.7	1.88	0.33	-0.78	0.79	4000
Malaysia	2.06	2.64	2.11	2.56	2.48	57	104	26	0.86	5.24	2.65	2.12	0.47	0.51	0.68	2267
Mexico	1.65	2.69	1.97	2.47	2.59	97	81	30	0.88	7.78	1.94	1.69	0.5	0.56	0.75	2900
Mozambique	1.65	2.91	1.93	2.51	2.39	80	85	15	-0.39	4.56	2.56	2.32	0.54	0.93	0.72
Netherlands	1.63	2.53	1.87	2.6	2.73	68	38	80	1	7.19	2.2	1.59	0.34	-0.78	0.74	14450
Nigeria	2.33	2.64	1.99	2.44	2.46	84	80	30	-0.1	3.29	2.15	2.26	0.38	1.19	0.64	493
Peru	1.82	2.77	2.12	2.33	2.56	46	64	16	0.64	5.96	1.43	1.7	0.42	0.16	0.71	1077
Poland	1.81	2.71	2.05	2.39	2.43	29	68	60	0.8	5.61	1.72	1.7	0.39	-0.78	0.74	4578
Portugal	1.51	2.6	1.78	2.49	2.84	33	63	27	0.91	6.98	1.68	2	0.39	0.63	0.74	5519
Qatar	2.1	2.73	2.2	2.14	2.65		93	25	0.01	4.78	1.9	2.5	0.28	-0.25	0.63	5117
Russia	1.71	2.54	2.06	2.31	2.83	20	93	39	0.57	6	2.13	1.67	0.34	-0.64	0.71	4129
Saudi Arabia	2.21	2.56	2.54	2.08	2.44	52	95	25	-0.31	2.92	2.32	2.4	0.33	0.24	0.6	4762
Singapore	1.69	2.39	2.03	2.62	2.65	46	74	20	1.1	6.17	2.21	2.24	0.55	0.26	0.72	7345
Slovakia	1.77	2.71	2.05	2.36	2.54	28	104	52	0.54	5.2	1.97	1.71	0.43	0.78	0.72	5455
South Korea	2.14	2.75	2.14	2.56	2.43	29	60	18	1.05	6.08	2.05	2.09	0.3	-0.28	0.67	11950
Spain	1.66	2.87	1.78	2.48	2.62	44	57	51	0.23	5.53	1.67	1.71	0.41	0.13	0.8	7284
Sri Lanka	2.1	2.57	2.11	2.31	2.7	64	72	28	0.43	4.81	1.69	2.32	0.41	0.52	0.68	719
Sweden	1.05	2.72	1.61	2.68	2.78	78	31	71	1.1	8	2.18	2.2	0.36	-0.91	0.82	18632
Thailand	1.74	2.12	2.51	2.25	2.88	45	64	20	0.79	5.91	3.86	2.13	0.45	0.52	0.71	1795
Trinidad and Tobago	1.84	2.32	2.1	2.5	2.61	80	47	16	0.09	4.61	2.43	1.8	0.6	-0.01	0.76
Turkey	1.66	2.34	2.08	2.59	2.65	49	66	37	1.03	7.98	1.55	2.17	0.56	0.4	0.64	2538
UAE	1.96	2.46	2.06	2.46	2.7		90	25	0.52	5.52	1.95	2.33	0	-0.39	0.66
Ukraine	1.94	2.62	1.98	2.28	2.83	14	92	25	0.56	5.48	1.89	1.74	0.27	-0.64	0.72	3876
United Kingdom	1.41	2.21	1.88	2.73	2.83	69	35	89	1.02	7.3	1.98	1.77	0.44	-0.78	0.77	12399
United States	1.58	2.26	2.02	2.62	2.82	68	40	91	0.82	6.42	2.09	1.82	0.5	-0.64	0.72	15480
Vietnam	2.03	2.82	2.1	2.51	2.38	35	70	20	1.07	4.59	2.67	2.19	0.52	0.64	0.7	1124
